# Supplementary material for: The Renin–Angiotensin System (RAS) in COVID-19 Disease: Where We Are 3 Years after the Beginning of the Pandemic
Source: Microorganisms. 2024 Mar 14;12(3):583. doi: 10.3390/microorganisms12030583 (PMC10975343; doi:10.3390/microorganisms12030583)
Supplement: Supplementary file 1 [file microorganisms-12-00583-s001.zip]

Archive with 2 entries (2 files):
- microorganisms-2873710-supplementary.pdf
- Supplementary Data Set.xlsx
